# Supplementary material for: Social behaviour in bees influences the abundance of Sodalis (Enterobacteriaceae) symbionts
Source: R Soc Open Sci. 2018 Jul 11;5(7):180369. doi: 10.1098/rsos.180369 (PMC6083661; doi:10.1098/rsos.180369)
Supplement: Table S2 [file rsos180369supp12.xlsx]

## Sheet: Sheet1
TABLE S3. Statistical comparisons of core taxa abundance between social and solitary bees.
OTU ID	>0.1%	Core	Mann-Whitney P	Brown-Forsythe P	Brown-Forsythe F	Social mean	Solitary mean	Ratio of social and solitary variance	Taxonomy
6118	Y	Y	0.522378	0.218599	3.05368	1.68421	755.714	5.71452e-06	k__Bacteria;p__Proteobacteria;c__Alphaproteobacteria;o__Rickettsiales;f__Rickettsiaceae;g__Wolbachia;s__
161287	Y	Y	0.0815663	0.290532	2.19416	85.1579	0.607143	242483	k__Bacteria;p__Tenericutes;c__Mollicutes;o__Entomoplasmatales;f__;g__;s__
248172	Y	Y	0.720073	0.884134	0.0595489	14.1053	18.2857	0.204397	k__Bacteria;p__Proteobacteria;c__Gammaproteobacteria;o__Pseudomonadales;f__Moraxellaceae;g__Acinetobacter;s__rhizosphaerae
261110	Y	Y	1.43588e-06	0.037617	8.95948	22.3684	593	0.00268889	k__Bacteria;p__Proteobacteria;c__Gammaproteobacteria;o__Enterobacteriales;f__Enterobacteriaceae;g__Sodalis;s__
273974	Y	Y	0.00826312	0.0217588	10.4009	12538	7852.68	0.795717	k__Bacteria;p__Proteobacteria;c__Alphaproteobacteria;o__Rickettsiales;f__Rickettsiaceae;g__Wolbachia;s__
332714	Y	Y	0.693576	0.0355305	8.42129	1210.7	221.821	14.6676	k__Bacteria;p__Proteobacteria;c__Alphaproteobacteria;o__Rickettsiales;f__Rickettsiaceae;g__Rickettsia;s__
644221	Y	Y	0.901273	0.234511	2.67294	488.579	54.3214	48.8997	k__Bacteria;p__Tenericutes;c__Mollicutes;o__Entomoplasmatales;f__;g__;s__
793101	Y	Y	0.848416	0.48296	1.05684	267.368	97.8214	6.0624	k__Bacteria;p__Proteobacteria;c__Alphaproteobacteria;o__Rhodospirillales;f__Acetobacteraceae;g__Saccharibacter;s__floricola
829017	Y	Y	0.0213858	0.037617	8.49398	2653.53	5568.54	0.465008	k__Bacteria;p__Firmicutes;c__Bacilli;o__Lactobacillales
835499	Y	Y	0.000108386	0.000319177	25.9216	121.281	53.8214	2.38555	k__Bacteria;p__Proteobacteria;c__Alphaproteobacteria;o__Rickettsiales;f__Rickettsiaceae;g__Wolbachia;s__
1129898	Y	Y	0.668018	0.0711688	6.52343	46.8421	507.357	0.00843455	k__Bacteria;p__Proteobacteria;c__Alphaproteobacteria;o__Rickettsiales;f__Rickettsiaceae;g__Wolbachia;s__Wolbachia
4316320	Y	Y	0.00245677	0.894158	0.0403737	1657.02	1499.57	2.51817	k__Bacteria;p__Proteobacteria;c__Gammaproteobacteria;o__Enterobacteriales;f__Enterobacteriaceae;g__Sodalis;s__
4328189	Y	Y	0.853941	0.246949	2.56483	27.5965	2.14286	729.499	k__Bacteria;p__Proteobacteria;c__Gammaproteobacteria;o__Enterobacteriales;f__Enterobacteriaceae;g__Serratia;s__
4416113	Y	Y	0.720073	0.0727353	5.95148	174.474	9.42857	1101.55	k__Bacteria;p__Proteobacteria;c__Gammaproteobacteria;o__Enterobacteriales;f__Enterobacteriaceae;g__;s__
4456892	Y	Y	0.400419	0.679942	0.430587	9.92982	26.8571	0.147745	k__Bacteria;p__Proteobacteria;c__Gammaproteobacteria;o__Enterobacteriales;f__Enterobacteriaceae;g__Rahnella;s__aquatilis
4461938	Y	Y	0.541778	0.787673	0.16858	21.2281	25.2143	0.297795	k__Bacteria;p__Proteobacteria;c__Gammaproteobacteria;o__Pseudomonadales;f__Pseudomonadaceae;g__Pseudomonas;s__
186867	Y		0.0803613	0.0355305	8.43254	57.807	12.7857	8.55642	k__Bacteria;p__Proteobacteria;c__Alphaproteobacteria;o__Rickettsiales;f__Rickettsiaceae;g__Rickettsia;s__Rickettsia
202191	Y		0.848416	0.550533	0.807882	184.825	777.286	0.168209	k__Bacteria;p__Tenericutes;c__Mollicutes;o__Entomoplasmatales;f__;g__;s__
833659	Y		0.862372	0.713071	0.34929	2.2807	4.17857	0.299491	k__Bacteria;p__Proteobacteria;c__Gammaproteobacteria;o__Pseudomonadales;f__Moraxellaceae;g__Acinetobacter;s__
836919	Y		1.43588e-06	0.0481337	8.02888	2.77193	30.6786	0.0968998	k__Bacteria;p__Proteobacteria;c__Alphaproteobacteria;o__Rickettsiales;f__Rickettsiaceae;g__Wolbachia;s__
2093965	Y		0.000112114	0.304432	2.1575	0.31579	4.75	0.00310594	k__Bacteria;p__Proteobacteria;c__Gammaproteobacteria;o__Enterobacteriales;f__Enterobacteriaceae;g__Sodalis;s__
4335746	Y		0.000112114	0.0150808	13.9783	13.579	317.679	0.00714897	k__Bacteria;p__Proteobacteria;c__Gammaproteobacteria;o__Enterobacteriales;f__Enterobacteriaceae;g__Sodalis;s__
4468805	Y		0.670321	0.347757	1.74819	86.0175	6.42857	270.586	k__Bacteria;p__Firmicutes;c__Bacilli;o__Lactobacillales;f__Streptococcaceae;g__Lactococcus;s__
denovo1	Y		0.00239203	0.0150808	15.5168	0.263158	830.464	1.87407e-07	k__Bacteria;p__Proteobacteria;c__Gammaproteobacteria;o__Enterobacteriales;f__Enterobacteriaceae
denovo8	Y		0.200096	0.461156	1.22139	0.0175439	141.607	3.81733e-08	k__Bacteria;p__Proteobacteria;c__Gammaproteobacteria;o__Enterobacteriales;f__Enterobacteriaceae
74576		Y	0.761946	0.536412	0.894239	0.526316	0.75	0.554073	k__Bacteria;p__Firmicutes;c__Bacilli;o__Lactobacillales;f__Lactobacillaceae;g__Lactobacillus;s__
101940		Y	0.00245677	0.00280354	18.6399	1.63158	0.464286	3.89652	k__Bacteria;p__Proteobacteria;c__Alphaproteobacteria;o__Rickettsiales;f__Rickettsiaceae;g__Wolbachia;s__
290186		Y	0.400419	0.418106	1.36732	1	0.714286	1.5375	k__Bacteria;p__Proteobacteria;c__Gammaproteobacteria;o__Pseudomonadales;f__Moraxellaceae;g__Acinetobacter;s__
434746		Y	0.0368328	0.0622432	6.64862	6.45614	3.96429	1.12347	k__Bacteria;p__Proteobacteria;c__Alphaproteobacteria;o__Rickettsiales;f__Rickettsiaceae;g__Wolbachia;s__
705361		Y	0.0115292	0.0217588	9.96226	2.15789	1	1.79981	k__Bacteria;p__Proteobacteria;c__Alphaproteobacteria;o__Rickettsiales;f__Rickettsiaceae;g__Wolbachia;s__
751973		Y	0.722888	0.950672	0.00812364	1	0.964286	0.742916	k__Bacteria;p__Proteobacteria;c__Gammaproteobacteria;o__Pseudomonadales;f__Pseudomonadaceae;g__Pseudomonas;s__
830148		Y	0.031203	0.0747003	5.96573	3.49123	6.92857	0.471194	k__Bacteria;p__Firmicutes;c__Bacilli;o__Lactobacillales;f__;g__;s__
4466647		Y	0.275545	0.538776	0.837854	1.29825	0.821429	1.56107	k__Bacteria;p__Proteobacteria;c__Betaproteobacteria;o__Burkholderiales;f__Oxalobacteraceae;g__;s__
4482598		Y	0.848416	0.86359	0.0829632	1.84211	2.10714	0.255688	k__Bacteria;p__Proteobacteria;c__Gammaproteobacteria;o__Pseudomonadales;f__Moraxellaceae;g__Acinetobacter;s__
denovo63		Y	0.327815	0.332255	1.84076	19.2982	26.9286	1.09872	k__Bacteria;p__Firmicutes;c__Bacilli;o__Lactobacillales
denovo7		Y	0.522378	0.682699	0.402689	17.9474	14.8929	1.15808	k__Bacteria;p__Proteobacteria;c__Alphaproteobacteria;o__Rickettsiales;f__Rickettsiaceae;g__Wolbachia;s__
denovo9		Y	0.522378	0.184638	3.37457	23.4912	15.1429	2.29031	k__Bacteria;p__Firmicutes;c__Bacilli;o__Lactobacillales
9819			0.00826312	0.418106	1.37353	5.33333	11.8929	0.225723	k__Bacteria;p__Proteobacteria;c__Gammaproteobacteria;o__Enterobacteriales;f__Enterobacteriaceae;g__Erwinia;s__toletana
45652			0.0745477	0.0494639	7.19696	0.701754	0.0714286	19.9912	k__Bacteria;p__Proteobacteria;c__Alphaproteobacteria;o__Rickettsiales;f__Rickettsiaceae;g__Rickettsia;s__
96731			0.000710562	0.676743	0.472162	7.08772	9.71429	1.3881	k__Bacteria;p__Proteobacteria;c__Gammaproteobacteria;o__Enterobacteriales;f__Enterobacteriaceae;g__Sodalis;s__
112194			0.456041	0.290532	2.20391	0.54386	0.178571	5.66046	k__Bacteria;p__Proteobacteria;c__Alphaproteobacteria;o__Rickettsiales;f__Rickettsiaceae;g__Rickettsia;s__
124309			0.400419	0.968589	0.00343428	0.22807	0.214286	0.417154	k__Bacteria;p__Proteobacteria;c__Gammaproteobacteria;o__Pseudomonadales;f__Moraxellaceae;g__Acinetobacter;s__
141365			0.63367	0.463205	1.16869	0.31579	0.607143	0.260648	k__Bacteria;p__Proteobacteria;c__Gammaproteobacteria;o__Pseudomonadales;f__Pseudomonadaceae;g__;s__
310018			0.838156	0.86359	0.0817707	0.438597	0.571429	0.321875	k__Bacteria;p__Proteobacteria;c__Gammaproteobacteria;o__Pseudomonadales;f__Moraxellaceae;g__Acinetobacter;s__rhizosphaerae
1084080			0.785837	0.894158	0.0424037	0.22807	0.25	1.28894	k__Bacteria;p__Bacteroidetes;c__[Saprospirae];o__[Saprospirales];f__Chitinophagaceae;g__;s__
1109251			0.869892	0.76038	0.234628	0.31579	0.428571	0.503547	k__Bacteria;p__Proteobacteria;c__Gammaproteobacteria;o__Pseudomonadales;f__Pseudomonadaceae;g__Pseudomonas;s__
1121736			0.222145	0.0822539	5.47754	0.684211	0.178571	5.0716	k__Bacteria;p__Actinobacteria;c__Actinobacteria;o__Actinomycetales;f__Nocardioidaceae;g__;s__
1918929			0.771834	0.538776	0.855076	0.105263	0.25	0.150049	k__Bacteria;p__Proteobacteria;c__Alphaproteobacteria;o__Rickettsiales
2468881			0.331504	0.147102	4.22642	0.0701754	0	NA	k__Bacteria;p__Proteobacteria;c__Gammaproteobacteria;o__Pseudomonadales;f__Moraxellaceae;g__;s__
2927689			0.275545	0.218599	2.91679	0.684211	0	NA	k__Bacteria;p__Proteobacteria;c__Alphaproteobacteria;o__Rickettsiales
4335744			0.848416	0.315755	1.92823	1.91228	0.75	7.65604	k__Bacteria;p__Proteobacteria;c__Gammaproteobacteria;o__Enterobacteriales;f__Enterobacteriaceae;g__Sodalis;s__
4358093			0.00430706	0.285961	2.33876	3.29825	8.96429	0.287597	k__Bacteria;p__Proteobacteria;c__Gammaproteobacteria;o__Enterobacteriales;f__Enterobacteriaceae;g__Sodalis;s__
4379525			0.200096	0.229606	2.79879	0.122807	0.285714	0.518092	k__Bacteria;p__Firmicutes;c__Bacilli;o__Bacillales;f__Planococcaceae;g__Kurthia;s__
4393057			0.785837	0.753761	0.273721	0.964912	0.714286	1.5786	k__Bacteria;p__Proteobacteria;c__Alphaproteobacteria;o__Sphingomonadales;f__Sphingomonadaceae;g__Sphingobium;s__
4422794			0.166502	0.0711688	5.98691	0.280702	0.0714286	4.02632	k__Bacteria;p__Proteobacteria;c__Gammaproteobacteria;o__Pseudomonadales;f__Moraxellaceae;g__Acinetobacter;s__
4429158			0.0310211	0.0606338	6.78507	3	0	NA	k__Bacteria;p__Actinobacteria;c__Actinobacteria;o__Actinomycetales;f__Micrococcaceae;g__;s__
4446058			0.253407	0.175954	3.56359	0.614035	0.0357143	147.754	k__Bacteria;p__Firmicutes;c__Bacilli;o__Bacillales;f__Staphylococcaceae;g__Staphylococcus;s__aureus
4448791			0.275545	0.0622576	6.48943	0.912281	0.178571	13.7118	k__Bacteria;p__Proteobacteria;c__Alphaproteobacteria;o__Rickettsiales;f__Rickettsiaceae;g__Rickettsia;s__
4450795			0.94327	0.950672	0.00894286	1.21053	1.28571	0.988332	k__Bacteria;p__Proteobacteria;c__Gammaproteobacteria;o__Pseudomonadales;f__Moraxellaceae;g__Acinetobacter;s__
4451432			0.166502	0.181907	3.469	3.07017	0.178571	228.264	k__Bacteria;p__Actinobacteria;c__Actinobacteria;o__Actinomycetales;f__Nocardioidaceae;g__;s__
4452613			0.668018	0.783988	0.185583	0.596491	0.785714	0.799867	k__Bacteria;p__Proteobacteria;c__Gammaproteobacteria;o__Enterobacteriales;f__Enterobacteriaceae;g__Klebsiella;s__
4455894			0.359795	0.161369	3.79304	0.298246	0.0357143	26.9649	k__Bacteria;p__Proteobacteria;c__Gammaproteobacteria;o__Enterobacteriales;f__Enterobacteriaceae
4456889			0.785837	0.590573	0.681024	0.245614	0.107143	14.141	k__Bacteria;p__Proteobacteria;c__Gammaproteobacteria;o__Pseudomonadales;f__Pseudomonadaceae;g__Pseudomonas;s__
4459929			0.838156	0.981754	0.00105886	0.175439	0.178571	1.43753	k__Bacteria;p__Proteobacteria;c__Betaproteobacteria;o__Burkholderiales;f__Comamonadaceae;g__Hydrogenophaga;s__
4464949			0.220522	0.170309	3.66355	0.245614	0	NA	k__Bacteria;p__Actinobacteria;c__Actinobacteria;o__Actinomycetales;f__Nocardiaceae;g__Nocardia;s__
4478861			0.834552	0.63871	0.54989	0.912281	0.571429	4.90364	k__Bacteria;p__Proteobacteria;c__Gammaproteobacteria;o__Pseudomonadales;f__Pseudomonadaceae;g__Pseudomonas;s__veronii
4480690			0.476426	0.489691	1.02166	0.385965	0.142857	3.73465	k__Bacteria;p__Proteobacteria;c__Alphaproteobacteria;o__Rhodospirillales;f__Acetobacteraceae
4482374			0.848416	0.894158	0.0382782	0.701754	0.785714	0.956656	k__Bacteria;p__Proteobacteria;c__Gammaproteobacteria;o__Pseudomonadales;f__Moraxellaceae;g__Acinetobacter;s__johnsonii
denovo1025			0.331504	0.161369	4.01064	0.421053	2.42857	0.0573559	k__Bacteria;p__Firmicutes;c__Bacilli
denovo1118			0.668018	0.676743	0.453411	0.298246	0.392857	0.809541	k__Bacteria;p__Firmicutes;c__Bacilli;o__Lactobacillales
denovo114			0.148789	0.159942	3.91032	0.596491	0.107143	18.1085	k__Bacteria;p__Proteobacteria;c__Alphaproteobacteria;o__Rickettsiales;f__Rickettsiaceae;g__Wolbachia;s__
denovo1442			0.327815	0.186259	3.45772	0.403509	1.42857	0.182285	k__Bacteria;p__Firmicutes;c__Bacilli;o__Lactobacillales
denovo1515			0.785837	0.755962	0.246657	0.157895	0.107143	1.39936	k__Bacteria;p__Proteobacteria;c__Alphaproteobacteria;o__Rickettsiales;f__Rickettsiaceae;g__Rickettsia;s__
denovo1609			0.848416	0.754932	0.255966	0.508772	0.392857	1.87101	k__Bacteria;p__Firmicutes;c__Bacilli;o__Lactobacillales
denovo162			0.522378	0.307236	2.03636	0.0350877	0	NA	k__Bacteria;p__Proteobacteria;c__Alphaproteobacteria;o__Rickettsiales;f__Rickettsiaceae;g__Wolbachia;s__
denovo166			0.331504	0.115845	4.80649	0.77193	0.0714286	82.5668	k__Bacteria;p__Proteobacteria;c__Alphaproteobacteria;o__Rickettsiales;f__Rickettsiaceae;g__Rickettsia;s__
denovo1661			0.00035257	0.0381031	8.77371	0.0175439	0.464286	0.0279224	k__Bacteria;p__Proteobacteria;c__Alphaproteobacteria;o__Rickettsiales;f__Rickettsiaceae;g__Wolbachia;s__
denovo1715			0.921045	0.772046	0.213483	0.333333	0.428571	0.594828	k__Bacteria;p__Firmicutes;c__Bacilli;o__Lactobacillales
denovo1763			0.331504	0.214584	3.01177	0.140351	0	NA	k__Bacteria;p__Proteobacteria;c__Alphaproteobacteria;o__Rickettsiales;f__Rickettsiaceae;g__Wolbachia;s__
denovo1795			0.991592	0.735847	0.305774	0.157895	0.107143	2.80421	k__Bacteria;p__Proteobacteria;c__Alphaproteobacteria;o__Rickettsiales;f__Rickettsiaceae;g__Wolbachia;s__
denovo213			0.314887	0.159942	3.96371	2.96491	0.0714286	840.741	k__Bacteria;p__Proteobacteria;c__Alphaproteobacteria;o__Rickettsiales;f__Rickettsiaceae;g__Rickettsia;s__
denovo2134			7.19158e-05	0.154131	4.29936	0	0.714286	0	k__Bacteria;p__Proteobacteria;c__Gammaproteobacteria;o__Enterobacteriales;f__Enterobacteriaceae;g__Sodalis;s__
denovo22			1.43588e-06	0.0150808	13.8079	0	47.9286	0	k__Bacteria;p__Proteobacteria;c__Gammaproteobacteria;o__Enterobacteriales;f__Enterobacteriaceae
denovo2383			0.522378	0.206438	3.08257	0.280702	0.0714286	9.73785	k__Bacteria;p__Firmicutes;c__Bacilli;o__Lactobacillales
denovo2506			0.785837	0.782569	0.194838	0.175439	0.25	0.509971	k__Bacteria;p__Firmicutes;c__Bacilli;o__Lactobacillales
denovo258			0.400419	0.536412	0.874996	1.61404	2.17857	1.18387	k__Bacteria;p__Proteobacteria;c__Alphaproteobacteria;o__Rickettsiales;f__Rickettsiaceae;g__Wolbachia;s__
denovo260			0.88687	0.622401	0.592131	0.280702	0.142857	7.06163	k__Bacteria;p__Proteobacteria;c__Alphaproteobacteria;o__Rickettsiales
denovo280			0.400419	0.140604	4.34765	0.298246	0.0714286	7.77024	k__Bacteria;p__Proteobacteria;c__Gammaproteobacteria;o__Pseudomonadales;f__Pseudomonadaceae;g__Pseudomonas
denovo282			0.397148	0.315755	1.93305	0.31579	0.0714286	10.2895	k__Bacteria;p__Proteobacteria;c__Alphaproteobacteria;o__Rickettsiales;f__Rickettsiaceae
denovo286			0.11606	0.161369	3.96286	0.140351	1.07143	0.0443164	k__Bacteria;p__Firmicutes;c__Bacilli;o__Lactobacillales
denovo302			0.314887	0.290532	2.21301	1.66667	0.0357143	1916.33	k__Bacteria;p__Proteobacteria;c__Alphaproteobacteria;o__Rickettsiales;f__Rickettsiaceae;g__Wolbachia;s__
denovo31			0.0745477	0.0670194	6.25016	4.80702	0.857143	8.47692	k__Bacteria;p__Proteobacteria;c__Alphaproteobacteria;o__Rickettsiales;f__Rickettsiaceae;g__Wolbachia
denovo32			0.848416	0.830903	0.116348	10.5614	11.3929	1.13209	k__Bacteria;p__Firmicutes;c__Bacilli;o__Lactobacillales
denovo345			0.059596	0.142556	4.42826	0.649123	1.5	0.407165	k__Bacteria;p__Firmicutes;c__Bacilli;o__Lactobacillales
denovo35			0.307443	0.229606	2.79861	1.40351	4.60714	0.29776	k__Bacteria;p__Firmicutes;c__Bacilli;o__Lactobacillales
denovo3523			1.43588e-06	0.0217588	11.8451	0	2.07143	0	k__Bacteria;p__Proteobacteria;c__Gammaproteobacteria;o__Enterobacteriales;f__Enterobacteriaceae
denovo3553			0.785837	0.676743	0.443779	0.31579	0.428571	0.581066	k__Bacteria;p__Firmicutes;c__Bacilli;o__Lactobacillales
denovo3558			1.43588e-06	0.0179536	12.9808	0	2.14286	0	k__Bacteria;p__Proteobacteria;c__Gammaproteobacteria;o__Enterobacteriales;f__Enterobacteriaceae
denovo3630			0.203441	0.40318	1.49425	0.263158	0.428571	1.14601	k__Bacteria;p__Firmicutes;c__Bacilli;o__Lactobacillales
denovo3667			0.63367	0.559705	0.761359	0.175439	0.107143	1.48421	k__Bacteria;p__Firmicutes;c__Bacilli;o__Lactobacillales
denovo3668			0.991592	0.790105	0.158234	0.77193	0.678571	1.4807	k__Bacteria;p__Firmicutes;c__Bacilli;o__Lactobacillales
denovo3691			0.331504	0.40318	1.50043	0.0526316	0.142857	0.399671	k__Bacteria;p__Firmicutes;c__Bacilli
denovo3693			0.541778	0.418106	1.36994	0.157895	0.0714286	2.48684	k__Bacteria;p__Firmicutes;c__Bacilli;o__Lactobacillales
denovo3708			0.000672963	0.0488592	8	0	0.285714	0	k__Bacteria;p__Proteobacteria;c__Gammaproteobacteria;o__Enterobacteriales;f__Enterobacteriaceae
denovo3710			0.94327	0.682699	0.399611	0.245614	0.178571	2.17895	k__Bacteria;p__Firmicutes;c__Bacilli;o__Lactobacillales
denovo3714			0.785837	0.787673	0.172481	0.701754	1	0.627643	k__Bacteria;p__Firmicutes;c__Bacilli;o__Lactobacillales
denovo3720			0.650085	0.463388	1.14554	0.368421	0.607143	0.459898	k__Bacteria;p__Firmicutes;c__Bacilli;o__Lactobacillales
denovo3751			0.327815	0.229606	2.77962	0.491228	0.964286	0.49476	k__Bacteria;p__Firmicutes;c__Bacilli;o__Lactobacillales;f__Lactobacillaceae;g__Lactobacillus;s__
denovo3784			0.869892	0.876264	0.0683012	0.0877193	0.0714286	1.18421	k__Bacteria;p__Firmicutes;c__Bacilli;o__Lactobacillales
denovo3796			0.443865	0.942756	0.0162575	0.368421	0.392857	1.81521	k__Bacteria;p__Firmicutes;c__Bacilli
denovo3808			0.991592	0.983465	0.000433589	0.0701754	0.0714286	0.965587	k__Bacteria;p__Firmicutes;c__Bacilli;o__Lactobacillales
denovo3835			1.43588e-06	0.0198778	12.4092	0	1.64286	0	k__Bacteria;p__Proteobacteria;c__Gammaproteobacteria;o__Enterobacteriales;f__Enterobacteriaceae;g__Sodalis;s__
denovo3841			0.331504	0.418106	1.40688	0.22807	0.428571	0.573037	k__Bacteria;p__Firmicutes;c__Bacilli;o__Lactobacillales
denovo3855			0.299022	0.307236	2.06716	0.0701754	0.214286	0.267077	k__Bacteria;p__Firmicutes;c__Bacilli;o__Lactobacillales
denovo40			1.43588e-06	0.0150808	14.9428	0	25.3571	0	k__Bacteria;p__Proteobacteria;c__Gammaproteobacteria;o__Enterobacteriales;f__Enterobacteriaceae;g__Sodalis;s__
denovo42			0.200851	0.0727353	5.82857	3.63158	0.892857	6.47599	k__Bacteria;p__Proteobacteria;c__Alphaproteobacteria;o__Rickettsiales;f__Rickettsiaceae;g__Rickettsia;s__
denovo420			0.155877	0.199412	3.28436	0.192983	0.714286	0.249899	k__Bacteria;p__Firmicutes;c__Bacilli;o__Lactobacillales
denovo4230			0.888894	0.894158	0.0448833	0.122807	0.107143	1.10526	k__Bacteria;p__Firmicutes;c__Bacilli;o__Lactobacillales
denovo4243			0.785837	0.753761	0.266228	0.45614	0.357143	1.41281	k__Bacteria;p__Firmicutes;c__Bacilli;o__Lactobacillales
denovo435			0.222145	0.463205	1.15524	0.368421	0.607143	1.0406	k__Bacteria;p__Proteobacteria;c__Alphaproteobacteria;o__Rickettsiales;f__Rickettsiaceae;g__Wolbachia;s__
denovo45			1.43588e-06	0.0150808	13.8033	0	22.7143	0	k__Bacteria;p__Proteobacteria;c__Gammaproteobacteria;o__Enterobacteriales;f__Enterobacteriaceae
denovo455			0.523218	0.676743	0.443644	0.22807	0.321429	0.955737	k__Bacteria;p__Firmicutes;c__Bacilli;o__Lactobacillales
denovo52			1.43588e-06	0.0308527	10.0126	0	7.39286	0	k__Bacteria;p__Proteobacteria;c__Gammaproteobacteria;o__Enterobacteriales;f__Enterobacteriaceae
denovo58			1.43588e-06	0.0108287	17.7437	0	15.8571	0	k__Bacteria;p__Proteobacteria;c__Gammaproteobacteria;o__Enterobacteriales;f__Enterobacteriaceae
denovo60			1.43588e-06	0.0217588	11.5019	0	6.64286	0	k__Bacteria;p__Proteobacteria;c__Gammaproteobacteria;o__Enterobacteriales;f__Enterobacteriaceae
denovo654			1.43588e-06	0.0262379	10.5925	0	7.03571	0	k__Bacteria;p__Proteobacteria;c__Gammaproteobacteria;o__Enterobacteriales;f__Enterobacteriaceae
denovo699			0.755026	0.950672	0.01175	0.22807	0.25	0.458944	k__Bacteria;p__Proteobacteria;c__Alphaproteobacteria;o__Rickettsiales;f__Rickettsiaceae;g__Wolbachia;s__
denovo844			0.359308	0.101254	5.09608	0.368421	0.0357143	32.6316	k__Bacteria;p__Proteobacteria;c__Alphaproteobacteria;o__Rickettsiales;f__Rickettsiaceae;g__Rickettsia;s__
denovo868			0.155877	0.612818	0.623574	1.01754	1.35714	2.00571	k__Bacteria;p__Firmicutes;c__Bacilli;o__Lactobacillales
Core OTUs are those present in more than 50% of all samples. >0.1% indicates that an OTU makes up more than 0.1% of total sequences in the study. All other taxa were present in more than 50% of samples of individual species. Significant results are in bold.
