# Supplementary material for: Social behaviour in bees influences the abundance of Sodalis (Enterobacteriaceae) symbionts
Source: R Soc Open Sci. 2018 Jul 11;5(7):180369. doi: 10.1098/rsos.180369 (PMC6083661; doi:10.1098/rsos.180369)
Supplement: Table S4 [file rsos180369supp14.xlsx]

## Sheet: flagstat
TABLE S5. Shotgun genomic sequencing datasets
Species	Sample ID	Locality	#Reads mapped to S. pierantonius
Augochlorella aurata			76440
Augochlora pura			7384
Halictus ligatus			118965
H. rubicundus			102
Lasioglossum calceatum			1265706
L. figueresi			2666
L. leucozonium			876908
L. malachurum			137732
L. marginatum			86083
L. pauxillum			36459
L. vierecki			75681
L. zephyrum			37812
Ceratina calcarata			27189
Lasioglossum albipes	KMT2L-A3	Calais	2324
Lasioglossum albipes	KMT2L-B3	Calais	8816
Lasioglossum albipes	KMT2L-B4	Calais	11396720
Lasioglossum albipes	KMT2L-B9	Calais	2551
Lasioglossum albipes	KMT2L-C2	Calais	4120281
Lasioglossum albipes	KMT2L-D3	Calais	8377
Lasioglossum albipes	KMT2L-D5	Calais	1734
Lasioglossum albipes	KMT2L-D6	Calais	1432
Lasioglossum albipes	KMT2L-E12	Calais	405642
Lasioglossum albipes	KMT2L-E6	Calais	5633
Lasioglossum albipes	KMT3L-E3	Calais	11531
Lasioglossum albipes	SDK-photo-01	Calais	9985528
Lasioglossum albipes	SDK-photo-02	Calais	9037439
Lasioglossum albipes	SDK-photo-03	Calais	363456
Lasioglossum albipes	SDK-photo-04	Calais	9938
Lasioglossum albipes	SDK-photo-07	Calais	8704
Lasioglossum albipes	SDK-photo-09	Calais	6756
Lasioglossum albipes	SDK-photo-11	Calais	5316
Lasioglossum albipes	SDK-photo-16	Calais	3814
Lasioglossum albipes	SDK-photo-17	Calais	3622
Lasioglossum albipes	SDK-photo-19	Calais	11139071
Lasioglossum albipes	SDK-photo-20	Calais	5299
Lasioglossum albipes	SDK-photo-28	Calais	9509130
Lasioglossum albipes	SDK-photo-29	Calais	8084
Lasioglossum albipes	SDK-photo-31	Calais	3661
Lasioglossum albipes	KMT2L-G11	Brassus	847
Lasioglossum albipes	KMT2L-H1	Brassus	0
Lasioglossum albipes	KMT2L-H10	Brassus	1509347
Lasioglossum albipes	KMT2L-H11	Brassus	4035
Lasioglossum albipes	KMT2L-H3	Brassus	0
Lasioglossum albipes	KMT2L-H4	Brassus	1502
Lasioglossum albipes	KMT3L-A4	Brassus	4482
Lasioglossum albipes	KMT3L-A5	Brassus	7299
Lasioglossum albipes	KMT3L-A6	Brassus	4806
Lasioglossum albipes	KMT3L-A8	Brassus	2385
Lasioglossum albipes	KMT3L-B11	Brassus	240
Lasioglossum albipes	KMT3L-B12	Brassus	2884
Lasioglossum albipes	KMT3L-B3	Brassus	4284
Lasioglossum albipes	KMT3L-B7	Brassus	1047
Lasioglossum albipes	KMT3L-B8	Brassus	2183
Lasioglossum albipes	KMT3L-B9	Brassus	2323
Lasioglossum albipes	KMT3L-C1	Brassus	2466
Lasioglossum albipes	KMT3L-C10	Brassus	1876468
Lasioglossum albipes	KMT3L-C12	Brassus	10041
Lasioglossum albipes	KMT3L-C3	Brassus	5763
Lasioglossum albipes	KMT3L-C4	Brassus	2903
Lasioglossum albipes	KMT3L-C5	Brassus	8582
Lasioglossum albipes	KMT3L-C8	Brassus	6913
Lasioglossum albipes	KMT3L-D12	Brassus	2293
Lasioglossum albipes	KMT3L-D2	Brassus	5112
Lasioglossum albipes	KMT3L-D3	Brassus	7425
Lasioglossum albipes	KMT3L-D8	Brassus	15157
Lasioglossum albipes	KMT2L-A6	Dordogne	2408
Lasioglossum albipes	KMT2L-A7	Dordogne	7344
Lasioglossum albipes	KMT2L-A8	Dordogne	9643
Lasioglossum albipes	KMT2L-B2	Dordogne	733
Lasioglossum albipes	KMT2L-B5	Dordogne	4023
Lasioglossum albipes	KMT2L-C10	Dordogne	3097
Lasioglossum albipes	KMT2L-C6	Dordogne	3108
Lasioglossum albipes	KMT2L-D10	Dordogne	5869
Lasioglossum albipes	KMT2L-D11	Dordogne	7658
Lasioglossum albipes	KMT2L-D4	Dordogne	1455
Lasioglossum albipes	KMT2L-D9	Dordogne	7717
Lasioglossum albipes	KMT2L-E11	Dordogne	2320
Lasioglossum albipes	KMT2L-E2	Dordogne	4548
Lasioglossum albipes	KMT2L-E3	Dordogne	6477
Lasioglossum albipes	KMT2L-E9	Dordogne	4401
Lasioglossum albipes	KMT2L-F1	Dordogne	4171
Lasioglossum albipes	KMT2L-F12	Dordogne	16640
Lasioglossum albipes	KMT2L-F2	Dordogne	6270
Lasioglossum albipes	KMT2L-F9	Dordogne	5136
Lasioglossum albipes	KMT3L-E1	Dordogne	1977
Lasioglossum albipes	SDK-photo-05	Dordogne	1640
Lasioglossum albipes	SDK-photo-06	Dordogne	14515
Lasioglossum albipes	SDK-photo-10	Dordogne	6395
Lasioglossum albipes	SDK-photo-12	Dordogne	12631
Lasioglossum albipes	SDK-photo-44	Dordogne	122
Lasioglossum albipes	KMT2L-B6	Rimont	1787
Lasioglossum albipes	KMT2L-B7	Rimont	4017
Lasioglossum albipes	KMT2L-C3	Rimont	1837
Lasioglossum albipes	KMT2L-C5	Rimont	3833
Lasioglossum albipes	KMT2L-C7	Rimont	0
Lasioglossum albipes	KMT2L-D12	Rimont	1502
Lasioglossum albipes	KMT2L-D2	Rimont	2215
Lasioglossum albipes	KMT2L-D7	Rimont	4246
Lasioglossum albipes	KMT2L-E1	Rimont	8831
Lasioglossum albipes	KMT2L-E10	Rimont	6214
Lasioglossum albipes	KMT2L-E8	Rimont	963
Lasioglossum albipes	KMT2L-F3	Rimont	8293
Lasioglossum albipes	KMT2L-F4	Rimont	7137
Lasioglossum albipes	KMT2L-F5	Rimont	0
Lasioglossum albipes	KMT2L-F6	Rimont	4023
Lasioglossum albipes	KMT2L-F7	Rimont	2905
Lasioglossum albipes	KMT2L-F8	Rimont	4942
Lasioglossum albipes	KMT2L-G1	Rimont	2517
Lasioglossum albipes	KMT3L-E2	Rimont	6061
Lasioglossum albipes	SDK1-A2	Rimont	0
Lasioglossum albipes	SDK1-A7	Rimont	1551
Lasioglossum albipes	SDK1-A8	Rimont	3011
Lasioglossum albipes	SDK1-B11	Rimont	3481
Lasioglossum albipes	SDK1-C3	Rimont	5264
Lasioglossum albipes	SDK1-C7	Rimont	0
Lasioglossum albipes	SDK2-B10	Rimont	0
Lasioglossum albipes	SDK2-B11	Rimont	3787
Lasioglossum albipes	SDK2-G08	Rimont	2275
Lasioglossum albipes	SDK2-H11	Rimont	6342
Lasioglossum albipes	SDK-photo-08	Ventoux	1607118
Lasioglossum albipes	SDK-photo-13	Ventoux	1019880
Lasioglossum albipes	SDK-photo-14	Ventoux	8238
Lasioglossum albipes	SDK-photo-15	Ventoux	1344962
Lasioglossum albipes	SDK-photo-18	Ventoux	4189
Lasioglossum albipes	SDK-photo-21	Ventoux	1411760
Lasioglossum albipes	SDK-photo-22	Ventoux	641477
Lasioglossum albipes	SDK-photo-23	Ventoux	921480
Lasioglossum albipes	SDK-photo-25	Ventoux	1130107
Lasioglossum albipes	SDK-photo-27	Ventoux	1226131
Lasioglossum albipes	SDK-photo-30	Ventoux	14030
Lasioglossum albipes	SDK-photo-32	Ventoux	702676
Lasioglossum albipes	SDK-photo-34	Ventoux	904365
Lasioglossum albipes	SDK-photo-36	Ventoux	4617236
Lasioglossum albipes	SDK-photo-38	Ventoux	905107
Lasioglossum albipes	SDK-photo-39	Ventoux	3343
Lasioglossum albipes	SDK-photo-40	Ventoux	658777
Lasioglossum albipes	SDK-photo-41	Ventoux	897874
Lasioglossum albipes	SDK-photo-42	Ventoux	3030
Lasioglossum albipes	SDK-photo-43	Ventoux	2110
Lasioglossum albipes	SDK-photo-45	Ventoux	1803
Lasioglossum albipes	SDK1-B1	Ventoux	11007302
Lasioglossum albipes	SDK1-B2	Ventoux	8581573
Lasioglossum albipes	SDK1-B3	Ventoux	2406334
Lasioglossum albipes	SDK2-B4	Ventoux	1135441
Lasioglossum albipes	KMT2L-G10	vosges	552948
Lasioglossum albipes	KMT2L-G4	Vosges	1272
Lasioglossum albipes	KMT2L-H2	Vosges	0
Lasioglossum albipes	KMT2L-H5	Vosges	1660
Lasioglossum albipes	KMT2L-H8	Vosges	13675
Lasioglossum albipes	KMT2L-H9	Vosges	3676
Lasioglossum albipes	KMT3L-A1	Vosges	412195
Lasioglossum albipes	KMT3L-A10	Vosges	3348
Lasioglossum albipes	KMT3L-A7	Vosges	5557696
Lasioglossum albipes	KMT3L-B2	Vosges	3710
Lasioglossum albipes	KMT3L-B5	Vosges	1560751
Lasioglossum albipes	KMT3L-B6	Vosges	9523743
Lasioglossum albipes	KMT3L-C2	Vosges	26068
Lasioglossum albipes	KMT3L-C6	Vosges	1002943
Lasioglossum albipes	KMT3L-C9	Vosges	1189639
Lasioglossum albipes	KMT3L-D1	Vosges	963881
Lasioglossum albipes	KMT3L-D10	Vosges	14046110
Lasioglossum albipes	KMT3L-D11	Vosges	2480
Lasioglossum albipes	KMT3L-D9	Vosges	2984
Lasioglossum albipes	KMT3L-F02	Vosges	10040
Lasioglossum albipes	SDK-photo-24	Vosges	6246
Lasioglossum albipes	SDK-photo-26	Vosges	7073
Lasioglossum albipes	SDK-photo-33	Vosges	2127599
Lasioglossum albipes	SDK-photo-35	Vosges	4341
Lasioglossum albipes	SDK-photo-37	Vosges	1726659
Lasioglossum albipes	SDK-photo-46	Vosges	1212096
Lasioglossum albipes	SDK1-B7	Vosges	0
Lasioglossum albipes	SDK2-C10	Vosges	6811
