# Supplementary material for: Social behaviour in bees influences the abundance of Sodalis (Enterobacteriaceae) symbionts
Source: R Soc Open Sci. 2018 Jul 11;5(7):180369. doi: 10.1098/rsos.180369 (PMC6083661; doi:10.1098/rsos.180369)
Supplement: Table S5 [file rsos180369supp15.xlsx]

## Sheet: Sheet1
TABLE S4. Supervised learning analyses.
Bacterial taxa included	Variable	Error ratio
All taxa	sociality	2.8
Sodalis only	sociality	3.58
No Enterobacteriaceae	sociality	1.28
Enterobacteriaceae only	sociality	3.52
No Enterobacteriaceae or Wolbachia or Rickettsia	sociality	1.03
All taxa	species	2.71
No Sodalis	species	3.02
Sodalis only	species	1.49
No Wolbachia or Rickettsia	species	1.57
Wolbachia and Rickettsia only	species	2.42
No Wolbachia	species	2.44
No Enterobacteriaceae	species	2.46
No Rickettsia	species	1.75
All taxa	genus	1.07
All taxa	gut vs. gaster	1.33
The best classifiers for each variable are bolded.
